# Supplementary material for: CREB1-driven CXCR4hi neutrophils promote skin inflammation in mouse models and human patients
Source: Nat Commun. 2023 Sep 22;14:5894. doi: 10.1038/s41467-023-41484-3 (PMC10516899; doi:10.1038/s41467-023-41484-3)
Supplement: Supplementary file 4 — Source Data [file 41467_2023_41484_MOESM4_ESM.xlsx]

## Sheet: Figure 1a
FCM data	HC	Pso
	726	1005
	695	1273
	1536	785
	548	934
	698	1087
	897	1006
	425	1263
	2522	795
	2277	842
	1643	1880
	2218	1797
	1873	1211
	2227	2803
	1923	1654
	2794	1915
	1108	1673
	1792	1727
	2126	1741
	755	1713
	1187	1461
	429	3132
	2445	4741
	1708	2662
	1799	4863
		3825
		2063
		1917
		2067
		2337
		1817
		2784
		2566
		2309
		4091
		3324
		5046
		5103
		3800
		3084
		3162
		4719
		5014
		5304
		4219
		3746
		4998
		4860
		6691
		6383
		3730
		3469
		3296
		3665
		2635

## Sheet: Figure 1b
	MFI	PASI
	2522	7.8
	2662	6.4
	3800	13.8
	4741	13
	3132	12.3
	5014	15.4
	3162	19.8
	1273	9.1
	3324	9
	3746	14.2
	5304	15.7
	3665	7.4
	4719	20.1
	5304	32.9
	5014	12.9
	7263	21.9
	2635	23.1
	4091	10.7
	7637	29.4
	3084	12
	4998	11.4
	3800	14.5
	4219	17.8
	2635	9.6
	6005	17.5

## Sheet: Figure 1c
Percentage of CD15+CXCR4hi neutrophils	HC	PSO
	41.1	58.2
	39.6	49.7
	44.6	70.1
	32.2	54.3
	29.8	89.3
	41.7	83.7
	35.9	95.4
	53.2	88.3
	58.2	56.5
	41.9	61.9
	17.9	67.9
	21.8	83.2
	16.3	88.7
	14.2	60
	15	73.2
	9.8	33.2
	13.6	29.1
	33.7	30.2
	25.2	43.1
	13.9	19.8
		18.6
		25.7
		23
		34.5
		30.3

## Sheet: Figure 1d
	Percentage of CD15+CXCR4hi neutrophils	PASI
	19.8	7.8
	18.6	6.4
	25.7	13.8
	23	13
	58.2	12.3
	49.7	15.4
	54.3	19.8
	29.1	9.1
	30.2	9
	83.7	14.2
	70.1	15.7
	60	7.4
	88.3	20.1
	56.5	32.9
	61.9	12.9
	89.3	21.9
	73.2	23.1
	33.2	10.7
	95.4	29.4
	30.3	12
	67.9	11.4
	83.2	14.5
	88.7	17.8
	34.5	9.6
	43.1	17.5

## Sheet: Figure 1g
CXCR4hi	44	13	8	36	95	24	37	61	13	40	13	11	11	5	10	4	7	44	7	9	11	13	12	24	8	16	4	41	14	22
CXCR4lo	8	2	0	6	5	0	0	0	3	2	4	0	0	0	3	5	2	14	3	4	2	5	23	9	2	10	2	6	6	4

## Sheet: Figure 1h
FCM data	The MFI of CXCR4 on neutrophils	Pre-treatment	After
		912	498
		1085	536
		9917	1238
		4909	1638
		7722	3871

## Sheet: Figure 1i
Concentration of CXCL12 in serum (ng/ml)	Pre-treatment	After
	7.36026	2.50832
	5.8646	1.15051
	4.63448	1.29523
	3.28752	1.98763
	4.09765	3.59832
Concentration of IL-17A in serum (pg/ml)	Pre-treatment	After
	25.8943	11.3469
	19.8655	9.23456
	22.8934	8.37812
	11.6266	7.36789
	15.2754	11.6543
Concentration of MPO in serum (ng/ml)	Pre-treatment	After
	0.834598	0.123869
	0.74518	0.239103
	1.02352	0.398272
	2.36729	0.894568
	1.98743	0.123461

## Sheet: Figure 2a
Percentage(%)				＜=3 lobulated						＞3 lobulated
	HC CXCR4lo	85	90	88	71.4286	95	80	15	10	12	28.5714	5	20
	HC CXCR4hi	40	50	48	32	40	32	60	50	52	68	60	68
	Pso CXCR4lo	85	66.6667	70	80	72	86.6667	15	33.3333	30	20	28	13.3333
	Pso CXCR4hi	13.0435	8	15	30	16.6667	20	86.9565	92	85	70	83.3333	80

## Sheet: Figure 2b
FCM data
CXCR2	HC CXCR4lo	HC CXCR4hi	Pso CXCR4lo	Pso CXCR4hi		CD101	HC CXCR4lo	HC CXCR4hi	Pso CXCR4lo	Pso CXCR4hi		CD11b	HC CXCR4lo	HC CXCR4hi	Pso CXCR4lo	Pso CXCR4hi		CD10	HC CXCR4lo	HC CXCR4hi	Pso CXCR4lo	Pso CXCR4hi
	1298	690	396	418			1083	2183	1058	2730			8701	9291	7791	11730			4373	7223	3497	10625
	1376	739	1174	583			1073	2498	1032	2147			4876	4555	5247	11135			4858	6682	6631	8908
	2196	1397	602	418			1174	1905	1051	2096			4786	5012	3496	13630			4792	7462	3264	9636
	1206	1280	1104	616			825	899	1219	2168			6572	9379	8570	25702			4524	7786	6285	6481
	1108	1343	1055	893			1375	2154	1288	2165			4935	5849	9438	13740			5367	7097	4178	6109
	772	923	971	671			475	802	1523	2615			6319	7351	8582	9865			5477	11673	4700	7911
CD63	HC CXCR4lo	HC CXCR4hi	Pso CXCR4lo	Pso CXCR4hi		L-selectin	HC CXCR4lo	HC CXCR4hi	Pso CXCR4lo	Pso CXCR4hi		Mac-1	HC CXCR4lo	HC CXCR4hi	Pso CXCR4lo	Pso CXCR4hi		CD66	HC CXCR4lo	HC CXCR4hi	Pso CXCR4lo	Pso CXCR4hi
	914	4155	1348	7195			2221	9056	2725	6861			6010	7943	9121	14295			918	1583	1264	5259
	871	4638	4141	11364			1498	8583	2894	6531			10733	11065	7436	8451			2293	1634	1173	3983
	790	5232	1837	7835			2708	8034	3710	12176			8960	12913	8345	12553			1466	3262	2011	4540
	530	3530	2283	9210			2637	11564	3135	10829			6103	7818	8434	10743			2485	3897	7348	14256
	250	5394	3350	7022			2302	15532	3500	89985			3542	5842	7210	14289			2379	1589	4407	10064
	274	5617	2730	7362			2734	5812	3857	12046			4872	6482	7712	10874			3133	1781	3034	8993

## Sheet: Figure 2c
FCM data	HC (0h)	HC (24h)	Pso (0h)	Pso (24h)		HC (0h)	HC (24h)	Pso (0h)	Pso (24h)
	0.77	8	1.45	35.9		2.97	5.9	2.56	3.1
	0.81	10.3	1.35	29.7		3.6	2.98	5.82	1.74
	1.26	16.1	1.83	32.4		4.98	4.41	3.17	5.38
	0.87	13.3	1.03	20.1		3.32	6.36	2.24	6.05
	1.32	12.1	1.69	26.5		3.46	4.31	2.12	4.42
	0.98	13.7	1.67	36		3.37	4.43	1.94	5.58

[truncated: 85 more sheets: Figure 2d, Figure 2e, Figure 2g, Figure 2h, Figure 2i, Figure 2j, Figure 2k, Figure 3e, Figure 3f, Figure 3g, Figure 4b, Figure 4c, Figure 4d, Figure 4e, Figure 4f, Figure 4g, Figure 4h, Figure 4j, Figure 4k, Figure 4l …]
